# Supplementary material for: Human Intramuscular Hyperimmune Gamma Globulin (hIHGG) Anti-SARS-CoV-2—Characteristics of Intermediates and Final Product
Source: Viruses. 2022 Jun 17;14(6):1328. doi: 10.3390/v14061328 (PMC9227433; doi:10.3390/v14061328)
Supplement: Supplementary file 1 [file viruses-14-01328-s001.zip]

Archive with 1 entries (1 files):
- viruses-1737365-supplementary.pdf
